# Supplementary material for: Analysis of targeted and whole genome sequencing of PacBio HiFi reads for a comprehensive genotyping of gene-proximal and phenotype-associated Variable Number Tandem Repeats
Source: PLoS Comput Biol. 2025 Apr 7;21(4):e1012885. doi: 10.1371/journal.pcbi.1012885 (PMC11975116; doi:10.1371/journal.pcbi.1012885)
Supplement: S2 Table — (TSV) [file pcbi.1012885.s002.tsv]

	Please note that some VNTRs are repeated twice in this table as they are associated with both pathogenic and non-pathogenic phenotypes. This is inidcated in column (is duplicated entry). You can confirm the duplication by looking at the coordinates column.
Index	Gene	Is duplicated entry (read the note above)	Pathogenic	Phenotype	Region	Category	Coordinates	Is within segdup regions
1	ACAN	No	No	Height, Lumber disc herniation	Coding exon	High RC variation	chr15:88855424-88857434	No
2	PER3	No	Yes	Age of onset for bipolar disorder	Coding exon 19	Low RC variation	chr1:7829873-7830144	No
3	PRDM9	No	No	recombination hotspot	Coding exon 11	Low RC variation	chr5:23526711-23527801	Yes
4	MUC7	No	Yes	bronchial asthma	Coding exon 3	specific allele sequence	chr4:70481218-70481665	No
5	WDR7	No	Yes	amyotrophic lateral sclerosis (ALS)	Intron	High RC variation	chr18:57024495-57024955	No
6	PLIN4	No	Yes	skeletal muscle disease	Coding exon 3	Low RC variation	chr19:4510879-4513487	No
7	IL1RN	No	Yes	Stroke, Atherosclerosis and Coronary Artery Disease (CAD)	Intron 2	Low RC variation	chr2:113130529-113130872	No
8	TMCO1	No	Yes	Glaucoma	Intron 2	High RC variation	chr1:165761973-165762288	No
9	CUL4A	No	No	Decreased mean corpuscular hemoglobin	Intron 5	High RC variation	chr13:113231980-113232318	No
10	IL4	No	Yes	Severe joint destruction in rheumatoid arthritis, polyarthritis (protective)	Intron 3	Low RC variation	chr5:132680584-132680794	No
11	MUC6	No	Yes	Alzhemier, late onset Alzheimer's disease (LOAD) and gene expression	Coding exon 31	High RC variation	chr11:1016562-1017633	No
12	MUC6	Yes	No	Altered pTau pathology and AP2A2 gene expression	Coding exon 31	High RC variation	chr11:1016562-1017633	No
13	CACNA1C	No	Yes	Bipolar disorder and schizophrenia	Intron 3	specific allele sequence	chr12:2255791-2256090	No
14	FXN	No	Yes	Friedreich ataxia (FA)	Intron 1	High RC variation	chr9:69087917-69087957	No
15	NLRP3	No	Yes	Gastric Cancer	Intron 4	Low RC variation	chr1:247433579-247434081	No
16	EIF3H	No	Yes	Colorectal cancer and colon polyps	20kb downstream	Low RC variation	chr8:116622815-116622935	No
17	EIF3H	No	Yes	Colorectal cancer and colon pylops	20kb downstream	Low RC variation	chr8:116611155-116611216	No
18	NOS3	No	Yes	Renal Failure and gene expression	Intron 4	specific allele sequence	chr7:150997169-150997304	No
19	GP1BA	No	Yes	ischemic stroke, coronary thrombosis, fatal myocardial infarction (MI)	Coding exon 2	Low RC variation	chr17:4933810-4934011	No
20	HCG22	No	Yes	Diffuse panbronchiolitis (DPB)	500bp upstream of G2 TSS	specific allele sequence	chr6:31056326-31056747	No
21	MUC22	No	Yes	Diffuse panbronchiolitis (DPB)	Coding exon 2	High RC variation	chr6:31025948-31030023	No
22	CNBP	No	Yes	Myotonic dystrophy type 2 (DM2)	Intron 1	High RC variation	chr3:129172568-129172736	No
23	PRNP	No	Yes	Creutzfeldt-Jakob disease	Coding exon	Low RC variation	chr20:4699397-4699493	No
24	DRD4	No	Yes	ADHD, OCD	Coding exon 3	Low RC variation	chr11:639988-640180	No
25	ABCA7	No	Yes	Alzheimers	Intron 18	High RC variation	chr19:1049433-1050044	No
26	C9orf72	No	Yes	ALS, frontotemporal dementia (FTD)	Intron	High RC variation	chr9:27573484-27573555	No
27	MUC1	No	Yes	ADTKD	Coding exon	specific allele sequence	chr1:155190864-155192118	Yes
28	NACA	No	Yes	atrial fibrillation	Coding exon 3	Low RC variation	chr12:56717496-56718739	No
29	SLC6A3	No	Yes	ADHD(10 repeats), Parkinson's (10 repeats), schizophrenia	3'UTR	Low RC variation	chr5:1393581-1393986	No
30	SLC6A3	No	Yes	ADHD, Parkinson's disease	Intron 8	High RC variation	chr5:1414387-1414518	No
31	SLC6A3	No	No	higher inattention scores	Intron 8	Low RC variation	chr5:1411741–1411922	No
32	CEL	No	Yes	Monogenic diabetes and and Hereditary Pancreatitis	Coding exon 11	specific allele sequence	chr9:133071169-133071732	Yes
33	NOP56	No	Yes	SCA36, a Type of Spinocerebellar Ataxia Accompanied by Motor Neuron Involvement	Intron 1	High RC variation	chr20:2652733-2652775	No
34	HIC1	No	Yes	Metastatic Colorectal Cancer	Promoter	Low RC variation	chr17:2052378-2053079	No
35	INS	No	Yes	T1D (type 1 diabetes) lower association: polycystic ovary syndrome, T2D, Obesity	Promoter	High RC variation	chr11:2161570-2161976	No
36	VWA1	No	Yes	motor neuropathy	Coding exon 1	Low RC variation	chr1:1435799-1435818	No
37	CSTB	No	Yes	autosomal recessive progressive myoclonus epilepsy (EPM1), Unverricht-Lundborg, Myoclonic Epilepsy Of Unverricht And Lundborg	Promoter	High RC variation	chr21:43776443-43776479	No
38	SLC6A4	No	Yes	ADHD, OCD, anxiety, SCZ	Promoter	Low RC variation	chr17:30237128-30237450	No
39	SLC6A4	No	Yes	ADHD, Alzheimers disease, BPSD	Intron 3	Low RC variation	chr17:30221385-30221590	No
40	TCHH	No	No	Male pattern baldness score	Coding exon	High RC variation	chr1:152111363-152112285	No
41	EIF4A3	No	Yes	Richieri-Costa-Pereira syndrome (RCPS)	5'UTR	High RC variation	chr17:80146993-80147139	No
42	MAOA	No	Yes	bi-polar disorder, impulsivity and antisocial behaviour. Schizophrenia, Nichotine dependence	Promoter	Specific allele sequence	chrX:43655101-43655205	No
43	MAOA	No	Yes	bi-polar disorder, impulsivity and antisocial behaviour. Schizophrenia, Nichotine dependence	Promoter	Specific allele sequence	chrX:43654464-43654572	No
44	TAF1	No	Yes	X-linked Dystonia-Parkinsonism (XDP)	Intron 32	High RC variation	chrX:71453055-71453129	No
45	FRA16B	No	No	Fragile site FRA16B	Intron	Low RC variation	chr16:65321736-65323677	No
46	PCSK6	No	No	Degree of Handedness	Intron 13	Low RC variation	chr15:101334170-101334495	No
47	TENT5A	No	No	Height	Coding exon 2	Low RC variation	chr6:81752006-81752072	No
48	AVPR1A	No	No	Verbal learning and memory	promoter (RS3)	Low RC variation	chr12:63156394-63156429	No
49	DUX4	No	Yes	Facioscapulohumeral muscular dystrophy (FSHD)	3'UTR	High RC variation	chr4:190175777-190180283	Yes
