# Supplementary material for: Analysis of targeted and whole genome sequencing of PacBio HiFi reads for a comprehensive genotyping of gene-proximal and phenotype-associated Variable Number Tandem Repeats
Source: PLoS Comput Biol. 2025 Apr 7;21(4):e1012885. doi: 10.1371/journal.pcbi.1012885 (PMC11975116; doi:10.1371/journal.pcbi.1012885)
Supplement: S3 Table — (TSV) [file pcbi.1012885.s003.tsv]

Sample ID	Barcoded Adapter Oligo Pairs	Sequence	Barcode
1	Univ.V3_bc1007_T_overhang_for	gcagtcgaacatgtagctgactcaggtcacTCTGTATCTCTATGTGggtagT	TCTGTATCTCTATGTG
	Univ.V3_bc1007_rev_comp	/5phos/ctaccCACATAGAGATACAGAgtgacctgagtcagctacatgttcgactgc
2	Univ.V3_bc1005_T_overhang_for	gcagtcgaacatgtagctgactcaggtcacCACTCGACTCTCGCGTggtagT	CACTCGACTCTCGCGT
	Univ.V3_bc1005_rev_comp	/5phos/ctaccACGCGAGAGTCGAGTGgtgacctgagtcagctacatgttcgactgc
3	Univ.V3_bc1006_T_overhang_for	gcagtcgaacatgtagctgactcaggtcacCATATATATCAGCTGTggtagT	CATATATATCAGCTGT
	Univ.V3_bc1006_rev_comp	/5phos/ctaccACAGCTGATATATATGgtgacctgagtcagctacatgttcgactgc
4	Univ.V3_bc1008_T_overhang_for	gcagtcgaacatgtagctgactcaggtcacACAGTCGAGCGCTGCGggtagT	ACAGTCGAGCGCTGCG
	Univ.V3_bc1008_rev_comp	/5phos/ctaccCGCAGCGCTCGACTGTgtgacctgagtcagctacatgttcgactgc
5	Univ.V3_bc1004_T_overhang_for	gcagtcgaacatgtagctgactcaggtcacCACGCACACACGCGCGggtagT	CACGCACACACGCGCG
	Univ.V3_bc1004_rev_comp	/5phos/ctaccCGCGCGTGTGTGCGTGgtgacctgagtcagctacatgttcgactgc
6	Univ.V3_bc1001_T_overhang_for	gcagtcgaacatgtagctgactcaggtcacCACATATCAGAGTGCGggtagT	CACATATCAGAGTGCG
	Univ.V3_bc1001_rev_comp	/5phos/ctaccCGCACTCTGATATGTGgtgacctgagtcagctacatgttcgactgc
7	Univ.V3_bc1002_T_overhang_for	gcagtcgaacatgtagctgactcaggtcacACACACAGACTGTGAGggtagT	ACACACAGACTGTGAG
	Univ.V3_bc1002_rev_comp	/5phos/ctaccCTCACAGTCTGTGTGTgtgacctgagtcagctacatgttcgactgc
8	Univ.V3_bc1003_T_overhang_for	gcagtcgaacatgtagctgactcaggtcacACACATCTCGTGAGAGggtagT	ACACATCTCGTGAGAG
	Univ.V3_bc1003_rev_comp	/5phos/ctaccCTCTCACGAGATGTGTgtgacctgagtcagctacatgttcgactgc
