# Supplementary material for: Analysis of targeted and whole genome sequencing of PacBio HiFi reads for a comprehensive genotyping of gene-proximal and phenotype-associated Variable Number Tandem Repeats
Source: PLoS Comput Biol. 2025 Apr 7;21(4):e1012885. doi: 10.1371/journal.pcbi.1012885 (PMC11975116; doi:10.1371/journal.pcbi.1012885)
Supplement: S4 Table — (TSV) [file pcbi.1012885.s004.tsv]

Sample ID	Total number of sequenced reads	Minimum read length (bp)	Median read length (bp)	Mean read length (bp)	Maximum read length (bp)
1	1,068,713.00	2,007.00	4,027.00	4,173.99	15,467.00
2	914,426.00	2,006.00	4,292.00	4,408.20	12,155.00
3	1,929,779.00	2,003.00	4,062.00	4,199.96	13,212.00
4	1,860,747.00	2,003.00	4,094.00	4,243.52	12,195.00
5	366,380.00	2,003.00	4,429.00	4,540.27	12,502.00
6	1,678,873.00	2,004.00	4,325.00	4,433.09	13,312.00
7	1,636,808.00	2,004.00	4,229.00	4,356.46	12,759.00
8	1,549,063.00	2,006.00	4,187.00	4,329.67	13,724.00
Median	1,592,935.50	2,004.00	4,208.00	4,343.07	12,985.50
