# Supplementary material for: Analysis of targeted and whole genome sequencing of PacBio HiFi reads for a comprehensive genotyping of gene-proximal and phenotype-associated Variable Number Tandem Repeats
Source: PLoS Comput Biol. 2025 Apr 7;21(4):e1012885. doi: 10.1371/journal.pcbi.1012885 (PMC11975116; doi:10.1371/journal.pcbi.1012885)
Supplement: S5 Table — (TSV) [file pcbi.1012885.s005.tsv]

Sample ID	Total number of sequenced reads	Number of reads overlapping G-VNTRs	Coverage	Number of bases with >=15 covering reads	Number of covered bases	Percent bases with >=15 covering reads
HG00438	6,858,175.00	300843	44	2,863,913,711.00	2900122072	98.75
HG00621	6,819,039.00	304178	42	2,864,716,876.00	2920471664	98.09
HG00673	7,144,336.00	312198	42	2,863,095,253.00	2922127337	97.98
HG00735	7,604,125.00	311528	46	2,866,003,835.00	2899655408	98.84
HG00741	6,155,563.00	269982	41	2,859,997,522.00	2900712156	98.60
HG01106	6,479,896.00	275524	40	2,857,381,053.00	2921238471	97.81
HG01123	8,234,994.00	298329	41	2,864,478,612.00	2898402871	98.83
HG01175	6,319,414.00	275814	39	2,859,761,987.00	2898660172	98.66
HG01258	6,773,956.00	273390	38	2,846,885,536.00	2921636369	97.44
HG01358	7,744,970.00	288517	40	2,858,515,610.00	2921693681	97.84
HG01361	7,838,463.00	315630	45	2,863,947,811.00	2898826331	98.80
HG01891	8,031,805.00	299788	40	2,861,493,198.00	2896462033	98.79
HG01928	5,784,022.00	250560	37	2,840,114,552.00	2920829767	97.24
HG01952	7,269,443.00	308674	44	2,871,724,025.00	2920908844	98.32
HG01978	5,722,262.00	275326	41	2,860,820,709.00	2899652625	98.66
HG02148	8,238,637.00	303064	42	2,861,639,001.00	2897759225	98.75
HG02257	6,980,147.00	277927	38	2,859,238,392.00	2896911139	98.70
HG02486	8,231,141.00	303526	42	2,864,491,119.00	2921109290	98.06
HG02559	7,662,255.00	314144	44	2,863,445,281.00	2897534648	98.82
HG02572	6,014,255.00	225566	33	2,763,748,040.00	2919932928	94.65
HG02622	7,767,731.00	364083	50	2,867,327,305.00	2897962757	98.94
HG02630	7,168,213.00	330418	39	2,854,278,527.00	2897800001	98.50
HG02717	9,824,866.00	361649	48	2,878,425,813.00	2920545617	98.56
HG02886	6,687,281.00	275767	35	2,851,435,774.00	2897247488	98.42
HG03453	7,899,590.00	340047	45	2,863,547,347.00	2898998324	98.78
HG03516	7,102,824.00	282476	38	2,860,130,735.00	2898571383	98.67
HG03540	9,245,501.00	403185	53	2,867,661,053.00	2898122258	98.95
HG03579	7,316,092.00	320332	40	2,841,890,141.00	2917824157	97.40
mean	7,318,535.57	302230.8929	41.67857143	2,857,146,743.50		98.28
